# Supplementary material for: Pleiotropic mutations can rapidly evolve to directly benefit self and cooperative partner despite unfavorable conditions
Source: eLife. 2021 Jan 27;10:e57838. doi: 10.7554/eLife.57838 (PMC8184212; doi:10.7554/eLife.57838)
Supplement: Figure 3—source data 1. [file elife-57838-fig3-data1.xlsx]

## Sheet: Dynamics
								See Hart et al., eLife 2019 (ref 1) for details
Date	reactor	genotype	hrs	[total] cells/ml	[dead] cells/ml	[live] cells/ml	[hyp] (μM)	release rate (fmole hyp/cell/hr)	consumption (fmole lys/cell)	exchange ratio (fmole hyp released/hr/fmole lys consumed)	steady state hyp (uM)	average steady state hyp (uM)	doubling time (hr)	lysine in reservoir (uM)	dilution rate dil (/hr)		P -value F-test (small P<0.05: unequal variance)	P-value P value t-test (small P<0.05: unequal mean)	Significantly differ from ancestor?
2017-06-22	1	anc	0	2.40468e+06	3484.42	2.39562e+06	0				9.37277	8.12457	6	20	0.115525
2017-06-22	1	anc	7.5	4.29271e+06	69662.2	4.21748e+06	5.88909				8.62627
2017-06-22	1	anc	17.5	3.5094e+06	52937.4	3.45093e+06	9.37277				8.50185
2017-06-22	1	anc	20.5	3.59496e+06	51647.8	3.53803e+06	8.62627				8.1286
2017-06-22	1	anc	23.5	3.63641e+06	72781.4	3.55831e+06	8.50185	0.290265	5.68868	0.051025	7.75535
2017-06-22	2	anc	0	2.40468e+06	3484.42	2.39562e+06	0				7.00884
2017-06-22	2	anc	7.5	3.99469e+06	110280	3.8788e+06	5.18406				7.52144
2017-06-22	2	anc	17.5	3.15843e+06	79799.3	3.07357e+06	8.1286				7.38632
2017-06-22	2	anc	20.5	3.40012e+06	82616.1	3.31262e+06	7.75535				7.38632
2017-06-22	2	anc	23.5	3.47342e+06	98840.3	3.36963e+06	7.00884	0.271087	6.15017	0.044078	9.05275
2018-05-16	1	anc	0	1.38848e+06	645.97	1.38779e+06	0				8.24205
2018-05-16	1	anc	6	5.81994e+06	43038.6	5.77676e+06	2.52216				8.51228
2018-05-16	1	anc	16.5	3.70855e+06	111362	3.59697e+06	7.52144
2018-05-16	1	anc	20	3.72697e+06	79846	3.64713e+06	7.38632
2018-05-16	1	anc	23.5	4.16569e+06	83690.6	4.08193e+06	7.38632	0.227398	5.29753	0.0429252
2018-05-16	2	anc	0	1.44217e+06	1253.46	1.44091e+06	0
2018-05-16	2	anc	6	6.0158e+06	63670.2	5.95199e+06	2.97254
2018-05-16	2	anc	16.5	4.16378e+06	148714	4.015e+06	9.05275
2018-05-16	2	anc	20	3.73605e+06	85643.2	3.65024e+06	8.24205
2018-05-16	2	anc	23.5	4.11136e+06	78093.1	4.03327e+06	8.51228	0.254849	5.12886	0.0496892
2018-05-16	5	disomy14	0	1.02229e+06	1304.53	1.02094e+06	0				8.33213	8.23455	6	20	0.115525		0.4443	0.78672	No
2018-05-16	5	disomy14	6	4.16924e+06	34030	4.13525e+06	2.65727				8.24205
2018-05-16	5	disomy14	16.5	3.07178e+06	127976	2.94373e+06	8.33213				8.24205
2018-05-16	5	disomy14	20	3.47418e+06	116458	3.35727e+06	8.24205				9.90848
2018-05-16	5	disomy14	23.5	3.84381e+06	148039	3.69577e+06	8.24205	0.286781	6.00194	0.0477814	7.29624
2018-05-16	6	disomy14	0	1.06881e+06	1578.96	1.0672e+06	0				7.38632
2018-05-16	6	disomy14	6	3.98431e+06	79899.9	3.90382e+06	2.97254
2018-05-16	6	disomy14	16.5	2.83326e+06	151757	2.68134e+06	9.90848
2018-05-16	6	disomy14	20	2.89563e+06	121096	2.7747e+06	7.29624
2018-05-16	6	disomy14	23.5	3.60315e+06	137359	3.331e+06	7.38632	0.323302	6.82824	0.0473478
2017-06-22	3	ecm21	0	2.41176e+06	1654.32	2.40546e+06	0				12.8979	13.3763	6	20	0.115525		0.236278	1.41041e-12	Yes
2017-06-22	3	ecm21	7.5	3.85372e+06	88671.1	3.75896e+06	6.22087				13.3127
2017-06-22	3	ecm21	17.5	3.00726e+06	87115.4	2.9176e+06	12.8979				13.603
2017-06-22	3	ecm21	20.5	3.1612e+06	89085.3	3.06917e+06	13.3127				13.0638
2017-06-22	3	ecm21	23.5	3.18992e+06	89938.6	3.09885e+06	13.603	0.506233	6.60384	0.0766574	15.3863
2017-06-22	4	ecm21	0	2.41176e+06	1654.32	2.40546e+06	0				14.5154
2017-06-22	4	ecm21	7.5	4.19273e+06	58729	4.12866e+06	5.64025				11.8451
2017-06-22	4	ecm21	17.5	3.14885e+06	57902.5	3.08888e+06	13.0638				13.1963
2017-06-22	4	ecm21	20.5	2.92699e+06	43430.2	2.88062e+06	15.3863				13.1062
2017-06-22	4	ecm21	23.5	3.16753e+06	63724.9	3.10253e+06	14.5154	0.547128	6.61373	0.0827261	11.6199
2018-05-16	3	ecm21	0	1.28754e+06	921.463	1.2866e+06	0				13.6917
2018-05-16	3	ecm21	6	5.84842e+06	60981.1	5.78728e+06	3.10766				14.2772
2018-05-16	3	ecm21	16.5	3.75685e+06	146242	3.61052e+06	11.8451
2018-05-16	3	ecm21	20	3.46588e+06	113882	3.352e+06	13.1963
2018-05-16	3	ecm21	23.5	3.6283e+06	106540	3.52176e+06	13.1062	0.420343	5.72285	0.0734498
2018-05-16	4	ecm21	0	1.21124e+06	676.004	1.21056e+06	0
2018-05-16	4	ecm21	6	5.95312e+06	41264.3	5.91158e+06	3.01758
2018-05-16	4	ecm21	16.5	4.04201e+06	161398	3.8804e+06	11.6199
2018-05-16	4	ecm21	20	3.70324e+06	100813	3.60227e+06	13.6917
2018-05-16	4	ecm21	23.5	3.58986e+06	73197.2	3.5167e+06	14.2772	0.415796	5.45486	0.0762248
2017-06-22	7	rsp5	0	1.39422e+06	36868.1	1.35585e+06	0				6.51117	6.75958	6	20	0.115525		0.336971	0.00081492	Yes
2017-06-22	7	rsp5	7.5	6.01426e+06	65299.2	5.94224e+06	2.11509				7.92124
2017-06-22	7	rsp5	17.5	4.35806e+06	128818	4.22304e+06	6.51117				8.46038
2017-06-22	7	rsp5	20.5	4.00062e+06	98947.6	3.89563e+06	7.92124				7.34062
2017-06-22	7	rsp5	23.5	4.0801e+06	78453.6	3.99865e+06	8.46038	0.218256	4.95159	0.044078	7.09179
2017-06-22	8	rsp5	0	1.94432e+06	11790.8	1.93048e+06	0				7.71387
2017-06-22	8	rsp5	7.5	4.5052e+06	64671.1	4.43379e+06	3.23485				5.62982
2017-06-22	8	rsp5	17.5	3.8755e+06	69684.7	3.80183e+06	7.34062				6.62067
2017-06-22	8	rsp5	20.5	3.94206e+06	68751	3.8697e+06	7.09179				6.75578
2017-06-22	8	rsp5	23.5	4.13466e+06	64078.6	4.06761e+06	7.71387	0.217941	5.1111	0.0426407	5.35959
2018-05-16	7	rsp5	0	1.1966e+06	15251.4	1.18131e+06	0				5.85501
2018-05-16	7	rsp5	6	6.06441e+06	34922.8	6.02941e+06	0.270231				5.85501
2018-05-16	7	rsp5	16.5	5.27811e+06	226072	5.0512e+06	5.62982
2018-05-16	7	rsp5	20	4.51377e+06	151505	4.36157e+06	6.62067
2018-05-16	7	rsp5	23.5	4.50957e+06	101576	4.40775e+06	6.75578	0.158872	4.34137	0.0365948
2018-05-16	8	rsp5	0	1.3586e+06	17369.4	1.34115e+06	0
2018-05-16	8	rsp5	6	6.91594e+06	35417.6	6.88029e+06	0.360308
2018-05-16	8	rsp5	16.5	4.43464e+06	153330	4.28086e+06	5.35959
2018-05-16	8	rsp5	20	3.82115e+06	86049.7	3.73491e+06	5.85501
2018-05-16	8	rsp5	23.5	4.15186e+06	55567.2	4.09595e+06	5.85501	0.162814	4.95388	0.032866

## Sheet: Fig3
Date	vessel	strain	genotype	T2 (hr)	Growth rate /hr	steady state ave hyp uM	Exchange ratio (fmole hyp released/hr /fmole lys consumed)	End Time (hr)	# total data point	# steady state data point		Doubling time (hr)	Genotype	Exchange ratio	mean	2stdev	P -value F-test (small P<0.05: unequal variance)	variance	P-value P value t-test (small P<0.05: unequal mean)	Exchange ratio differs from anc?	6~8 hr doubling ave exchange ratio	2stdev exchange ratio	6~8 hr doubling exchange ratio evo :anc	2 sigmas	parner growth rate with ecm21 normalized against with ancestor
20161102	1	1335	anc	3	0.231049	2.18181	0.0252053	25.25	4	3		4	anc	0.037243	0.0340015	0.00443271
20161102	2	1335	anc	3	0.231049	2.03389	0.0234964	25.25	4	3		4	anc	0.0328298
20180501	1	1335	anc	4	0.173287	4.29842	0.037243	24	4	4		4	anc	0.0335641
20180501	2	1335	anc	4	0.173287	3.78907	0.0328298	24	4	4		4	anc	0.032369
20180522	1	1335	anc	4	0.173287	3.87382	0.0335641	25.5	4	4		4	DISOMY14	0.029493	0.0295994	0.014104	0.0890065	Eq	0.278622	No
20180522	2	1335	anc	4	0.173287	3.73588	0.032369	25.5	4	4		4	DISOMY14	0.0355208
20161102	4	1335	anc	5.5	0.126027	7.96916	0.0502164	25.25	4	3		4	DISOMY14	0.0336637
20161102	5	1335	anc	5.5	0.126027	7.76577	0.0489347	25.25	4	3		4	DISOMY14	0.0197202
20161102	6	1335	anc	5.5	0.126027	8.00614	0.0504494	25.25	4	3		4	ecm21Δ	0.0509131	0.051001	0.0175108	0.0492604	Uneq	0.0265835	Yes
20170622	1	1335	anc	6	0.115525	8.56406	0.0494679	26.25	6	4		4	ecm21Δ	0.0614617				Eq	0.00934942	Yes
20170622	2	1335	anc	6	0.115525	7.61019	0.0439582	26.25	6	4		4	ecm21Δ	0.0515911
20180516	1	1335	anc	6	0.115525	7.43136	0.0429252	23.5	4	3		4	ecm21Δ	0.0400379
20180516	2	1335	anc	6	0.115525	8.60236	0.0496892	23.5	4	3		4	rsp5(P772L)	0.0149618	0.0157174	0.00589887	0.650385	Eq	6.09208e-05	Yes
20160620	5	1335	anc	8	0.0866434	11.8296	0.051248	26.25	6	4		4	rsp5(P772L)	0.0200208
20160726	5	1335	anc	8	0.0866434	10.5862	0.0458611	26	5	2		4	rsp5(P772L)	0.0145411
20160726	6	1335	anc	8	0.0866434	10.8391	0.0469568	26	5	2		4	rsp5(P772L)	0.013346
20170517	1	1335	anc	8	0.0866434	10.4017	0.0450617	25.5	6	4		6	anc	0.0494679	0.0465101	0.00713854					0.046896	0.00596148
20180501	5	2349	DISOMY14	4	0.173287	3.40395	0.029493	24	4	4		6	anc	0.0439582
20180501	6	2349	DISOMY14	4	0.173287	4.09965	0.0355208	24	4	4		6	anc	0.0429252
20180522	5	2349	DISOMY14	4	0.173287	3.88532	0.0336637	25.5	4	4		6	anc	0.0496892
20180522	6	2349	DISOMY14	4	0.173287	2.27601	0.0197202	25.5	4	4		6	DISOMY14	0.0477814			0.126081	Eq	0.714076	No
20180516	5	2349	DISOMY14	6	0.115525	8.27208	0.0477814	23.5	4	3		6	DISOMY14	0.0473478										Confidence:	1.38232
20180516	6	2349	DISOMY14	6	0.115525	8.19701	0.0473478	23.5	4	3		6	ecm21Δ	0.0765975	0.0772595	0.00786079	0.877854	Eq	2.49107e-05	Yes	0.0744057	0.0119034	1.58661	0.324202	1.25961
20161215	7	2349	DISOMY14	8	0.0866434	8.73289	0.0378324	28	4	2		6	ecm21Δ	0.082766										Confidence:	1.12357
20161215	8	2349	DISOMY14	8	0.0866434	10.0241	0.0434262	28	4	2		6	ecm21Δ	0.0734498
20180501	2	2226	ecm21Δ	4	0.173287	5.87617	0.0509131	24	4	4		6	ecm21Δ	0.0762248
20180501	4	2226	ecm21Δ	4	0.173287	7.09364	0.0614617	24	4	4		6	rsp5(P772L)	0.044078	0.0390449	0.0104845	0.544011	Eq	0.0567287	No
20180522	3	2226	ecm21Δ	4	0.173287	5.95442	0.0515911	25.5	4	4		6	rsp5(P772L)	0.0426407
20180522	4	2226	ecm21Δ	4	0.173287	4.621	0.0400379	25.5	4	4		6	rsp5(P772L)	0.0365948
20170622	3	2226	ecm21Δ	6	0.115525	13.2608	0.0765975	26.25	6	4		6	rsp5(P772L)	0.032866
20170622	4	2226	ecm21Δ	6	0.115525	14.3287	0.082766	26.25	6	4		8	anc	0.051248	0.0472819	0.00551162
20180516	3	2226	ecm21Δ	6	0.115525	12.7159	0.0734498	23.5	4	3		8	anc	0.0458611
20180516	4	2226	ecm21Δ	6	0.115525	13.1963	0.0762248	23.5	4	3		8	anc	0.0469568
20160726	7	2226	ecm21Δ	8	0.0866434	16.6017	0.0719213	26	5	2		8	anc	0.0450617
20160726	8	2226	ecm21Δ	8	0.0866434	17.3165	0.0750179	26	5	2		8	DISOMY14	0.0378324			0.493391	Eq	0.0683326	No
20161215	5	2226	ecm21Δ	8	0.0866434	14.7474	0.0638881	28	4	2		8	DISOMY14	0.0434262
20161215	6	2226	ecm21Δ	8	0.0866434	15.7668	0.0683043	28	4	2		8	ecm21Δ	0.0719213	0.0721226	0.0133566	0.177605	Eq	0.000229805	Yes
20170517	5	2226	ecm21Δ	8	0.0866434	18.8085	0.0814815	25.5	6	4		8	ecm21Δ	0.0750179
20180501	7	2475	rsp5(P772L)	4	0.173287	1.72682	0.0149618	24	4	4		8	ecm21Δ	0.0638881
20180501	8	2475	rsp5(P772L)	4	0.173287	2.31071	0.0200208	24	4	4		8	ecm21Δ	0.0683043
20180522	7	2475	rsp5(P772L)	4	0.173287	1.67827	0.0145411	25.5	4	4		8	ecm21Δ	0.0814815
20180522	8	2475	rsp5(P772L)	4	0.173287	1.54033	0.013346	25.5	4	4		8	rsp5(P772L)	0.0363603	0.0456215	0.0133963	0.178675	Eq	0.662739	No
20170622	7	2456	rsp5(P772L)	6	0.115525	8.03529	0.0464136	26.25	6	4		8	rsp5(P772L)	0.0450455
20170622	8	2456	rsp5(P772L)	6	0.115525	7.59983	0.0438983	26.25	6	4		8	rsp5(P772L)	0.0503087
20180516	7	2475	rsp5(P772L)	6	0.115525	6.33542	0.0365948	23.5	4	3		8	rsp5(P772L)	0.0507716
20180516	8	2475	rsp5(P772L)	6	0.115525	5.68987	0.032866	23.5	4	3
20161215	3	1652	rsp5(P772L)	8	0.0866434	8.39309	0.0363603	28	4	2
20161215	4	1652	rsp5(P772L)	8	0.0866434	10.3979	0.0450455	28	4	2
20170517	3	1654	rsp5(P772L)	8	0.0866434	11.6128	0.0503087	25.5	6	4
20170517	4	1654	rsp5(P772L)	8	0.0866434	11.7197	0.0507716	25.5	6	4
